# Supplementary material for: Removal of concentrated sulfamethazine by acclimatized aerobic sludge and possible metabolic products
Source: PeerJ. 2015 Nov 3;3:e1359. doi: 10.7717/peerj.1359 (PMC4636402; doi:10.7717/peerj.1359)
Supplement: Supplemental Information 1 [file peerj-03-1359-s001.xlsx]

## Sheet: adsorption test
	1mg	2mg
Time(min)	qe(ugSMZ/g S)	qe(ugSMZ/g S)
5	15	21
15	24	35
30	30	44
60	43	46
80	43	46
100	44	47
120	44	47
--	--	--
--	--	--
Time(min)	t/qt	t/qt
5	33.33	23.81
15	62.5	42.86
30	100	68.19
60	139.53	130.43
100	227.27	212.77
Time(min)	log(qe-qt)	log(qe-qt)
0	-0.82	-0.76
5	-1.24	-1.35
15	-1.61	-2.12
30	-1.97	-3.51
60	-4.61	-4.61
80	-4.61	-4.61
100	--	--
120	--	--

## Sheet: SMZ biodregradation
	1mg/L	2mg/L	3mg/L	5mg/L	7mg/L	9mg/L
Time(h)	Residual	Residual	Residual	Residual	Residual	Residual
2	1.02	2.01	3.02	5.03	7.01	9.03
3	0.91	1.87	2.82	4.68	6.62	8.51
5	0.83	1.74	2.66	4.46	6.37	8.25
7	0.68	1.61	2.52	4.22	6.11	8.02
9	0.61	1.48	2.28	4.13	6.01	7.88
12	0.56	1.38	2.2	3.93	5.82	7.64
24	0.44	0.98	1.74	3.53	5.25	7.13
bio-degraded	0.58	1.03	1.28	1.5	1.76	1.9

## Sheet: SMZ utilization rate
Initial SMZ congcentation (mg/L)	SMZ ultilization rate		1/S	1/V
			1	245.1
1	0.00408		0.5	178.89
2	0.00559		0.33	141.44
3	0.00707		0.2	121.51
5	0.00823		0.14	113.9
7	0.00878		0.11	106.04
9	0.00943
